# Supplementary material for: The Impact of Complex Oral Rehabilitation on TMJ and Postural Alterations in Patients with Scapulohumeral Fractures
Source: J Clin Med. 2026 May 8;15(10):3597. doi: 10.3390/jcm15103597 (PMC13207656; doi:10.3390/jcm15103597)
Supplement: Supplementary file 1 [file jcm-15-03597-s001.zip]

Archive with 1 entries (1 files):
- jcm-4205815-supplementary.pdf
